# Supplementary material for: Treatment of Erythroid Precursor Cells from β-Thalassemia Patients with Cinchona Alkaloids: Induction of Fetal Hemoglobin Production
Source: Int J Mol Sci. 2021 Dec 14;22(24):13433. doi: 10.3390/ijms222413433 (PMC8706579; doi:10.3390/ijms222413433)
Supplement: Supplementary file 1 [file ijms-22-13433-s001.zip]

Archive with 1 entries (1 files):
- ijms-1428497-supplementary.pdf
